# Supplementary material for: A Study on the Microstructure Regulation Effect of Niobium Doping on LiNi0.88Co0.05Mn0.07O2 and the Electrochemical Performance of the Composite Material under High Voltage
Source: Materials (Basel). 2024 Apr 30;17(9):2127. doi: 10.3390/ma17092127 (PMC11084928; doi:10.3390/ma17092127)
Supplement: Supplementary file 1 [file materials-17-02127-s001.zip]

Archive with 1 entries (1 files):
- materials-2969282-supplementary.pdf
